# Supplementary material for: Chlorine Isotope Effects from Isotope Ratio Mass Spectrometry Suggest Intramolecular C-Cl Bond Competition in Trichloroethene (TCE) Reductive Dehalogenation
Source: Molecules. 2014 May 20;19(5):6450–73. doi: 10.3390/molecules19056450 (PMC6271514; doi:10.3390/molecules19056450)
Supplement: Supplementary file 1 [file molecules-19-06450-s001.zip]

Archive with 2 entries (2 files):
- A5 Original Experimental Data.xls
- molecules-51800-supplementary.pdf
